# Supplementary material for: Intraday reliability, sensitivity, and minimum detectable change of national physical fitness measurement for preschool children in China
Source: PLoS One. 2020 Nov 20;15(11):e0242369. doi: 10.1371/journal.pone.0242369 (PMC7678998; doi:10.1371/journal.pone.0242369)
Supplement: S1 Data — (XLSX) [file pone.0242369.s001.xlsx]

## Sheet: all209
ID	Gender	Age by year	Age by month	Height cm	weight kg	10m Shuttle Run-1 s	10m Shuttle Run-2 s	SLJ-1 cm	SLJ-2 cm	Tennis Throwing-1 m	Tennis Throwing-2 m	DTHT-1 s	DTHT-2 s	Sit and Reach-1 cm	Sit and Reach-2 cm	Balance Beam-1 s	Balance Beam-2 s
1	M	4.5	54	106.4	15.5	8.4	7.1	68	80	3.9	4.5	11.3	9.6	11.2	13.5	18	13.5
2	M	4.5	54	107	17.5	7.8	7	102	110	4.3	5	8.8	6.5	4	5	14.6	8.9
3	M	4.25	51	115.1	29.6	8.3	7.4	35	40	3.5	4	12.5	11.3	6	7.5	9.8	13
4	M	4.25	51	112.5	26	8.5	7.8	44	55	6.3	7	9.7	10.5	3	3	11.3	13.4
5	M	4.17	50	106	16.35	7.6	7.3	95	88	5.8	6.5	6	4.6	3.5	5	13.7	9.4
6	M	4.08	49	107.6	18.6	9	8.1	91	100	4.4	5	10.9	9.8	6	7	14.4	8.7
7	M	4	48	105.1	16.15	8.4	7.7	88	100	4.6	4.8	7	5.6	4	6.5	15.9	12.5
8	M	3.75	45	103.2	16.4	8.3	8	60	55	3.7	4	14.5	13	5	6.5	7.7	10.4
9	M	3.75	45	106.6	18.25	8	8.2	85	77	2.6	3	9.4	7.8	5	5.5	18.4	22
10	M	3.67	44	101.8	16.25	8.6	7.9	72	85	1.8	2	10.1	8.9	2	2	14.6	9.2
11	M	3.58	43	97.8	14.3	11.7	12.3	62	70	1.9	2.5	14.8	13.2	6.4	10.8	5.1	8.4
12	F	4.5	54	108.8	19.65	7.8	7.5	70	66	3	2.2	10.7	9.1	4	5	13.1	8.4
13	F	4.42	53	103.5	15.25	7.5	6.9	77	90	2.1	3	12.7	10.2	4.8	5.5	7.1	11.6
14	F	4.42	53	106	16.6	9.1	8.4	57	65	3.3	4	12.2	10.6	5	5.7	10.4	13.4
15	F	4.33	52	106.9	18.6	12	11	73	80	2	3	10.8	9.2	7.5	7.8	13.2	9.3
16	F	4.08	49	102	18	7.5	7.7	90	85	2.4	3	14.8	16	7.5	8	10.1	7.4
17	F	3.92	47	101	14.7	9.8	9.1	38	45	2.2	3	11.6	9.9	3.6	4.5	15.6	12.4
18	F	3.83	46	102.5	16.8	13	11.7	30	30	2.3	3.5	10.9	9.6	5	5	13.2	15.8
19	F	3.58	43	97.4	15.05	11	10	43	55	1.9	3	9.6	8	11	12	15.9	10.4
20	F	3.58	43	106.1	18.95	12.1	10.6	32	40	1.6	2.5	12.7	10.6	11.8	12.5	11.7	14.2
21	F	3.5	42	95	14.3	12.7	11.8	40	36	1	0.8	13.8	11.2	8.2	9	15.5	12.2
22	M	4.33	52	107.2	17.7	9.1	8	91	95	6	6.5	7.2	8.3	7.5	8.7	13.6	8.7
23	M	4.25	51	113	25.4	9.4	8.5	52	60	3.7	4	8.6	7.4	7.5	10	8.8	10
24	M	3.92	47	104.5	16.5	10	8.9	88	90	4.4	5	7.5	6.3	4	4	10.9	7.1
25	M	3.92	47	103.6	16.25	9.7	8.9	71	75	4.6	5	7	5.7	7	11	12.8	8.4
26	M	3.83	46	104.5	18.9	9.1	10	80	80	5.2	6	7.1	5.4	6.7	10	12.6	7.3
27	M	3.83	46	99.8	16.25	9.6	8.2	77	80	6	5.4	6.4	7	14	15	13.4	8.6
28	M	3.75	45	103.4	15.65	9.3	8	95	100	4.3	5	6.2	6.2	11	13	13.1	9.3
29	M	3.67	44	100.2	14.55	8.8	9.4	70	68	1.7	2	8.3	8.2	7	11.5	11.6	7.5
30	F	4.42	53	108.9	17.6	10.1	8.9	45	50	4	3.1	11.9	10.9	4	4	8.1	9.9
31	F	4.33	52	103.8	16.75	10.4	9.7	55	60	1.5	2	10	8.9	6.5	7	12.3	8
32	F	4.25	51	111	19.25	8.3	7.2	80	76	4.9	6	6.5	7.8	5	6	12.2	8.5
33	F	3.92	47	108	17.4	9.6	8.1	70	67	2.8	4	9.5	9.3	8	9	9.5	12.6
34	F	3.92	47	102.5	16.6	10.4	10.6	100	98	3.3	4	8	7.3	9	9	9.9	7.3
35	F	3.92	47	103.1	16.75	7.9	6.8	74	82	3.1	4	6	7.5	12.8	14	7.7	10.1
36	F	3.75	45	99.5	15.7	12.1	9.7	80	76	1.8	2.5	8.8	7.8	14	14.5	12.5	8.1
37	F	3.67	44	99.2	15.9	10.1	8.2	62	70	4	3.6	10	7.6	8	9	13.5	8.9
38	M	4.5	54	110.5	17.2	7.3	8.2	84	90	4.7	5	6.8	5.2	8.4	9.1	9.7	6.6
39	M	4.5	54	101	16.2	7.8	9	61	70	2.3	3	6.7	5.2	6.4	6.4	6.2	8.7
40	M	4.25	51	99.1	16.2	9.9	8.5	36	40	2.9	3.5	14.7	13.1	9.5	12.5	12.9	14.7
41	M	4.17	50	103.3	19.45	8.6	7.3	70	66	3	3.5	7.1	8.3	5	5.5	8.6	5.3
42	M	4.17	50	107.5	18.25	8.2	6.8	80	75	3.1	3.5	10.5	9	11	12	9.9	6.1
43	M	4.17	50	102.3	16.45	8.9	8.3	52	60	5.1	5.5	8.6	7.8	3	3.5	9.5	6
44	M	4.08	49	105.4	16.15	9	8	71	80	2	2	7.1	5.9	9	11.7	9.2	6.6
45	M	4.08	49	101.6	17.9	8.8	7.9	66	80	4.1	4.5	7.7	6.8	2.5	3.5	5.2	6.5
46	M	3.83	46	105.8	18.2	9.9	8.4	41	50	1.9	2.5	7.3	6.5	8	8.7	8.4	5.5
47	M	3.83	46	99.5	18.95	8.3	9.2	60	54	2.5	3.5	7.8	6.6	8.5	9.3	7.9	4.8
48	M	3.83	46	103	16.8	9.5	8.3	80	74	2.4	3	11	9.8	6.6	8.6	9.3	6.7
49	M	3.67	44	104.1	14.9	9.2	8.7	70	80	3.5	3	6.6	5.4	9	10.5	11.2	7.1
50	M	3.67	44	102.1	16.6	9.6	8.3	69	80	2.3	3	8.9	7.4	11.8	13.5	12.6	7.9
51	M	3.58	43	97.1	15.1	10.4	9	33	40	2.7	3	12.9	13.3	5.5	6.1	22.8	24
52	F	4.17	50	102.5	15.45	9	8.1	52	60	2.7	3.5	8.5	7	8	8.6	15.8	12.9
53	F	4.08	49	105.5	18.75	8.8	9.3	51	60	2	2.5	7	7.4	9.8	10.6	7	9.4
54	F	3.92	47	104.5	16.8	8.2	9.1	80	75	3	2.2	11.6	8.8	11.5	12.5	12.2	8.3
55	F	3.83	46	103.5	16.65	9.4	8	81	90	2.3	3	7.4	5.6	16	17	12.6	7.3
56	F	3.83	46	108	17.8	10.7	9.5	62	70	1.9	3	15.7	14.1	9	9.4	37.2	34.2
57	F	3.75	45	100	16.9	9	8.2	64	70	2.4	3.5	11.2	9.5	7	7	21.9	23.7
58	F	3.67	44	104	16.4	9.3	8.6	54	60	1.3	2.5	8.9	7.3	11	11.5	8.7	11.3
59	M	6.5	78	117.9	20.5	9.2	8.5	92	101	9.4	9.7	6.9	6.6	2.5	3.1	6.2	5.3
60	M	6.5	78	115.9	26.25	7.4	7	88	93	7.3	7.6	5.9	5.7	0	1.2	8.4	7.6
61	M	6.25	75	124	28.05	8.6	7.8	93	101	8.9	7.7	7.6	7.3	2.2	3.4	9.6	8.5
62	M	6.25	75	120.8	25.6	6.5	6.9	110	105	6.2	6.7	7	6.7	6	10	4.5	3.3
63	M	6.17	74	119	21.5	7.1	7.7	129	138	10.3	10.7	5.2	5.6	3.2	5	8.9	7.8
64	M	6.08	73	117.8	20.4	6.8	6.3	137	141	10	10.6	4.7	4.3	7.7	11	4.4	3.5
65	M	5.92	71	124	27.4	7.8	7.3	123	130	8.8	9.4	5.9	5.5	2.8	5	3.3	4.5
66	M	5.75	69	106.1	15.25	8.3	7.9	95	91	3.2	2.6	4.9	4.5	5.5	6	5.9	4.6
67	M	5.58	67	112	20.2	7.8	7.3	110	119	8.7	9.3	6.1	5.6	6	7.5	7.3	6.2
68	M	5.58	67	115.6	21.3	9.3	8.8	99	106	5.4	5.8	7	6.7	4.3	5.7	7.7	6.8
69	M	5.58	67	119.7	20.95	7.1	6.3	104	100	6	6.5	8.7	8.9	12	14.8	5.3	6.4
70	F	6.25	75	118.8	19.3	6.8	6.3	110	117	5.5	6.3	5.7	5.3	13	14.3	7.6	6.8
71	F	6.17	74	114.5	19.5	7.4	6.8	103	112	4.5	3.1	8.3	7.9	13.5	14	5.7	4.8
72	F	6.08	73	115	21.45	6.8	7.3	95	103	6.4	7.5	5.1	4.5	18.5	19.2	17.3	19.1
73	F	6.08	73	119.4	23.3	8.5	8.1	90	90	3.5	3.9	6.2	5.5	12.5	14.7	4.8	5.7
74	F	6	72	114.9	21.35	8.5	7.9	95	91	5	5.6	5.9	6.2	9.7	11.5	4.5	3.7
75	F	6	72	119.3	21.2	7.5	6.9	97	105	4.4	5.1	6.3	5.8	14	15.9	4.9	3.5
76	F	5.92	71	119	21	7.3	6.6	96	101	6.6	7.4	6.1	5.5	8.8	9.5	4.3	3.9
77	F	5.92	71	127.8	32.25	7.4	7.8	116	123	4.3	5.2	6.2	5.6	11	11.2	9.9	8.6
78	F	5.75	69	107.9	19.75	7.8	7.1	89	96	7.8	8.5	5.4	4.9	9	9.5	4.1	3.3
79	F	5.75	69	116	20.9	7.5	6.8	100	96	6.1	7.2	6	5.6	13.8	14.5	4.9	5.8
80	F	5.75	69	118.2	20.9	7.4	7.8	85	93	5.8	6.2	7.2	6.8	7.2	8.9	10.7	11.8
81	F	5.75	69	115.5	19.85	8.5	7.9	88	93	4.7	4.3	5.8	5.3	8.8	10.2	5.3	4.2
82	F	5.58	67	121.4	21.15	8.3	7.7	108	115	3.1	3.7	5.7	5.2	13	14.7	5.4	4.1
83	M	6.58	79	130.5	31.8	7.1	6.9	105	110	2.6	3	5.6	5	5	7	4.9	3.7
84	M	6.58	79	126.5	26.05	6.7	6.3	132	140	4.4	5	5.4	4.8	5.5	8	4.6	3.1
85	M	6.5	78	128.1	26.3	7	6.4	135	128	7	6.1	4.75	4.4	1.3	3	5.6	4.2
86	M	6.42	77	115.1	19.3	7.2	6.6	111	120	6.5	7	5.3	5	2.5	3	5.9	4.4
87	M	6.42	77	123.4	26.65	6.6	7.2	120	117	6.2	7	6.8	6.4	2	4	4.9	5.3
88	M	6.42	77	124.6	25.6	7.9	7.1	120	115	5.7	6	5.6	5.5	1.7	3	6	5.4
89	M	6.33	76	118.3	19.5	6.7	6.2	138	145	8	7.1	5.3	4.6	11.5	15	6.1	4.7
90	M	6.25	75	118.2	20.15	6.8	6.1	112	115	7.2	7.5	5.5	5.4	0	2	5.8	4.2
91	M	6.25	75	118	21	9.2	8.6	100	98	3.6	4	6.9	7.2	5.5	8	9.5	8.2
92	M	5.83	70	126.4	30.5	7.7	7	115	113	5.3	6	5.8	4.8	4.3	6	5.4	3.6
93	M	5.83	70	125	30	7.5	8.1	97	100	5.5	6	6	5.6	9.5	12	5.5	4.5
94	M	5.83	70	117.6	20.05	7	6.6	121	125	4.8	5	5.6	5.7	-1	2	8.6	7.2
95	M	5.83	70	108.4	16.9	7.4	6.7	113	120	5.5	6	6.9	6.1	10.5	13	6.6	5.7
96	M	5.75	69	127.1	29.75	6.9	6.2	97	100	10	8.8	6.1	6.8	3	5	7.8	6.4
97	M	5.67	68	123.7	24.85	6.7	6.1	114	125	7.9	9	5.4	4.8	8.8	11	5.2	7.1
98	M	5.58	67	116.1	18.55	8	7.5	100	95	4.4	5	7.2	6.5	0	2	7.9	7
99	F	6.5	78	124.4	27.75	7.3	6.7	110	120	5.2	6	7.1	6.7	4.5	5	7.8	6.5
100	F	6.5	78	125.9	27.8	7.1	7.4	94	100	6	5.4	6.6	6.1	9.8	11	7.9	6.4
101	F	6.33	76	112	18.8	6.3	6	126	130	7.3	8	4.8	4.4	16	17	3.6	4.4
102	F	6.25	75	122.9	23.15	7.3	6.8	100	95	5.1	6	4.7	5.1	11.6	13	7.9	6.3
103	F	6.25	75	122.4	23.55	6.9	6.5	107	110	5.6	6	5.4	4.9	14.5	15	6.3	5
104	F	5.92	71	113.4	19.9	6.4	6.9	115	115	5.4	6	6.9	6	9.8	10	4.4	5.6
105	F	5.92	71	115.6	19.55	6.5	5.8	114	120	11	10.1	4.8	4.3	13.6	15	3.5	4.7
106	F	5.92	71	117.2	21.15	7.7	7	100	98	4.3	5	5.3	5.5	17	18	5.2	3.5
107	F	5.83	71	117.5	20.05	6.9	7.5	116	120	4.9	6	5.6	5.3	5.5	6	5.5	4.2
108	F	5.83	70	116.3	27	7.6	7.5	66	70	5	4.5	6	5.9	6.4	8	6.7	5.2
109	F	5.83	70	116.5	19.8	9.2	8.5	100	98	3.3	4	5.1	4.6	8.5	11	5.7	4.2
110	F	5.67	68	123.2	26	8	7.2	100	94	6.1	7	6.3	5.9	20	22	5.2	6.3
111	F	5.67	68	117.3	19.9	7.6	6.6	112	115	6	5.3	5.7	5.6	7.8	9	5.5	5.8
112	M	6.58	79	115	19.7	5.4	4.6	104	110	5.1	5.3	9.4	9.3	1.5	4	6.8	5.9
113	M	6.5	78	129	32.15	6.5	5.7	113	120	5.5	6.2	7.3	7	2.5	4	5.3	3.5
114	M	6.5	78	118.1	21.85	7.6	7.1	109	120	4.6	4.9	6.5	6.7	3.2	6	5.8	7
115	M	6.42	77	126.1	28.8	5.9	6.3	117	125	6.2	6	7.3	7.2	1.5	3	4.3	3.5
116	M	6.25	75	120.5	22.55	6.3	5.9	132	140	6.7	7.3	5.7	5.4	3	3	5.6	4
117	M	6.17	74	121.9	20.4	6.2	5.7	110	110	4.8	5.1	6.8	6.4	2.5	4	6.9	5.9
118	M	6.17	74	117.4	21.5	6	5.8	134	140	6.6	6.9	6.3	6	6.5	8	5.6	4.3
119	M	6.08	73	117.5	22.45	5.7	5.1	126	130	6.5	7.3	7	6.6	3.2	6	6.7	8.1
120	M	6	72	112	16.9	6.6	6.8	120	115	4.6	4.9	5.8	5.5	2.5	5	7.6	6.2
121	M	6	72	122.4	20.85	6.1	5.5	130	130	6	6.5	6.1	6	4.3	5	7.5	6
122	M	6	72	122.4	22.75	7.2	6.3	113	120	7.6	8.2	5.7	5.2	5.5	8	3.7	4.2
123	M	5.92	71	119.8	34.85	7.1	6.4	93	100	7.5	7.9	6.4	6.2	1.5	4	7.8	6.4
124	M	5.92	71	122.6	20.9	7.2	6.5	112	120	7	7.4	7.3	6.9	4.4	5	6.6	5.8
125	M	5.83	70	121	23.25	7.1	6.4	101	110	7.2	6.9	6.6	6.5	6.8	8	6.5	5.2
126	M	5.75	69	122.1	24.6	5.8	6.4	102	110	7.1	7.6	5.3	5.1	7	10	8	6.8
127	M	5.75	69	116.5	22.55	7	6	115	111	7.1	7.7	6.3	6	4.3	7	8.2	6.8
128	F	6.58	79	118	20.7	6.7	5.8	103	110	4	4.7	5.2	4.7	3	4	3.4	5.5
129	F	6.5	78	119.3	19.2	5.4	4.9	115	120	5.3	6.2	5.7	5.3	14.7	16	6.1	4.6
130	F	6.17	74	111.4	21	6.9	6.4	104	110	4.4	5.1	7.3	6.9	3.8	5	6.6	5.7
131	F	6.17	74	115.2	21.05	7.5	6.9	106	110	3.2	4.4	6	6.5	6	7	5.1	3.8
132	F	6.08	73	118.5	22.5	6	6.8	92	100	4.7	5.1	5.7	5.2	13.8	15	8.1	7.6
133	F	6.08	73	117.7	21.1	6.4	6	120	115	4.3	5.2	6.8	6.3	12.5	13	6.1	4.2
134	F	6	72	125.1	27.9	7.1	6.5	111	120	5.5	6.4	6.1	5	5	5	5.7	4.7
135	F	5.92	71	119.4	22.5	5.9	6.6	122	130	5.7	6.6	6	5.3	13	14	7.1	5.6
136	F	5.92	71	118.8	30.6	7.9	7.2	110	107	6.1	5.4	7	6.6	7	8	6.4	4.7
137	F	5.92	71	124	25.65	6.2	5.6	123	130	5.8	6.4	5	5.4	11.7	13	6.6	5.1
138	F	5.92	71	120.5	30.85	7.4	6.7	121	130	3.8	4.5	6	5.4	4.9	6	5.7	6.5
139	F	5.83	70	120.2	31.45	6.3	7	104	110	4.9	5.6	6.6	6.1	15.5	16	7.2	5.6
140	F	5.83	70	116.7	20.4	6.8	6.3	103	110	3.9	4.5	7.1	6.5	13	13	6.3	5
141	F	5.67	68	120.2	23.15	7.3	6.5	120	114	5.8	5	6.4	6	9.5	10	5.8	4.2
142	M	5.58	67	123.4	22.05	9	8.2	99	96	4.4	5	5.9	4.9	4.5	6.5	8.6	7.5
143	M	5.5	66	112.9	19.25	9.4	10	83	87	2.5	3	8.8	7.9	2.5	4	9.1	7.3
144	M	5.42	65	117	20.2	8.4	8.2	94	95	6	5.6	6.4	5.7	5	7	8.8	6
145	M	5.42	65	120.5	23.25	8.7	7.8	90	97	5.5	6	6.9	7.2	1.5	3	7.6	8.2
146	M	4.92	59	109.8	19.35	9.2	8.7	111	115	6.1	6.5	6.9	5.5	11.8	13.4	7.9	5.5
147	M	4.83	58	114.1	20.3	8.3	7.5	90	89	5.3	6	5.9	5.6	7.5	8.5	8.9	6.8
148	M	4.83	58	115.6	21.35	8.2	7.6	94	95	7.9	8.7	5.6	7	9.8	11.5	11.8	8.7
149	M	4.83	58	110.9	19.05	7.8	8.1	86	89	3.2	4	8.1	7.3	4.3	5	14.7	11.5
150	M	4.83	58	108.4	17.45	8.4	7.5	97	98	4.7	5.5	8	7.4	6.6	8	11.5	12.6
151	M	4.92	59	112.4	18.45	10.5	9.8	88	93	5.3	6	7.3	6.8	4	5	13.3	9.7
152	M	4.75	57	107.5	16.25	10	9.2	75	76	6.5	6	6.8	5.4	8.5	10	20	18.7
153	M	4.5	54	105.6	17.95	9.1	8.4	92	98	4	4.5	7.9	7	9.6	11.5	21.5	18.5
154	F	5.58	67	116.8	22.9	9.1	8.5	102	100	5.1	5.8	7.3	6.5	13.5	14.5	11.4	8
155	F	4.92	59	106.5	19.45	9.4	9	72	73	2.9	3.5	6.2	5.6	6.4	8	18.9	19.4
156	F	4.83	58	105	16.95	10.3	10.2	71	70	3	3.9	7	6.5	11	11	12.7	8.6
157	F	4.83	58	109.9	16.7	9.9	10.5	74	73	4	3.3	7.8	8.3	7.5	8	19.8	17.9
158	F	4.75	57	111.9	24.3	9.9	9.2	76	79	3.2	3.8	4.5	4.8	5.5	6.5	10.3	7.6
159	F	4.92	59	102.2	15.55	10	9.3	79	85	2.2	1.9	7.5	6.6	13.2	14	14.5	11.4
160	F	4.92	59	116.1	20.1	9.5	8.9	97	101	5	5.5	6	6.7	19	20.5	8.9	6.7
161	F	4.67	56	104.8	18.95	9.5	8.7	103	99	5.9	6.8	7.7	6.8	14	15	7.2	4.6
162	F	4.58	55	107.9	16.1	9.4	9.1	87	91	6	6.3	6.4	5.8	10.5	11.5	25	22.8
163	F	4.58	55	106.8	18.7	11	10	70	74	2.6	3	7.4	6.5	10.5	12	9.6	7.3
164	M	5.42	65	109.6	18.5	7.6	7.2	104	110	5.3	6	4.5	5.2	9.5	12	4	5.4
165	M	5.33	64	110.4	18.8	7.7	7.8	83	90	2.5	3	8.7	7.6	9.5	11	9.7	7.4
166	M	5.33	64	111.2	17.6	8	7.4	104	120	5.5	4.9	6.3	5.5	8.5	12	8.8	6.1
167	M	5.25	63	119.3	32.5	9.1	8.6	74	80	4.2	4.7	6.8	6	6.9	8.6	9.3	6.7
168	M	5.17	62	109.5	18.5	8.5	7.9	45	50	3.2	3.6	21.5	19	0	1.5	6.8	7.9
169	M	5	60	103.4	17.3	10.1	9.2	70	66	4	4.2	8.8	7.9	12	15	7.7	4.9
170	M	5	60	111	21.1	8.3	7.2	88	97	7.1	7.6	6.4	5.5	11	12	9.9	7.7
171	M	4.92	59	111.2	20.6	9	8.2	83	90	5.5	6.2	6.9	5.6	7.8	11	7.4	4.2
172	M	4.92	59	116	22.7	7.4	6.7	68	77	7.8	8	5.5	4.9	6.5	8	8.3	5.6
173	M	4.92	59	118.4	23.05	8.1	8.8	93	87	6.2	6.5	7	5.9	12.5	14	7.9	5.1
174	M	4.83	58	109.5	21.8	8.2	7.7	85	93	2.8	3.5	6.2	5	8.6	10	8.5	6
175	F	5.5	66	124	24.25	7.9	7.2	84	90	4.9	5.4	6.9	5.8	13.5	14.8	4.5	5.7
176	F	5.5	66	115.6	19.85	7.3	7.2	84	93	3.7	4.4	6.9	5.7	3.2	4.5	6.6	4
177	F	5.33	64	108.6	15.9	9	7.9	77	84	2.5	2.4	5.9	4.6	-2	-1.2	6.8	4.6
178	F	5.33	64	111.4	19.9	8.2	7.4	103	99	4.9	6	6.1	5.1	12.8	14.5	7.2	4.5
179	F	5.33	64	113.9	25.8	7.9	7.4	99	107	3.3	4.2	5.3	5.9	9.9	11	8.8	6.3
180	F	5.08	61	109.6	19.6	7.6	7.9	82	90	3.5	4.1	6.7	5.6	15.3	17.5	4.6	5.8
181	F	5.08	61	109	17.25	9.8	8.7	91	95	2.9	3.5	6	4.8	18	19	7.2	4.5
182	F	4.92	59	109.4	19.9	9.1	8	78	87	5.7	6.3	6.6	5.4	13.5	13.5	9.1	6.2
183	F	4.92	59	112.2	16.3	8.1	7.3	100	95	3	3.4	7.8	6.5	6.8	8.3	9.5	6.4
184	F	4.92	59	111.4	22.75	8.4	7.8	91	97	4	3.6	6.4	5.4	16.7	18	9.8	6.5
185	F	4.92	59	112	18.95	10.1	9.6	82	90	4.4	5	7.8	6.7	11.7	13	6.3	7.9
186	F	4.83	58	112	18.15	8.2	7.8	90	97	2.8	3	7.1	5.9	12.8	14	6.8	4.1
187	F	4.75	57	108.8	20.05	9.6	8.7	87	83	2.5	3.2	5.9	4.6	14.2	15.5	8.9	6.1
188	F	4.67	56	110.6	17	9.4	8.7	80	76	3.4	4.2	6.4	4.9	1.8	3	6.7	4.2
189	M	5.33	64	113.5	20.4	8.3	8.6	85	91	4.5	5	6.6	4.8	4.5	5.3	7.2	4.9
190	M	5.17	62	117.5	20.05	9.2	8.5	88	94	2.6	3	5.7	6.2	10.6	13	9.4	7.2
191	M	5.08	61	108	18.55	8.7	8.1	64	60	3.1	3.5	6.4	5.5	6.6	7.3	6.7	4.4
192	M	5.08	61	115.8	18	9.7	8.8	76	72	3.3	4	6.2	5.5	1	2.3	4.1	5.7
193	M	5.08	61	110	18.6	9.3	8.6	104	110	2.3	2.5	5.9	5.1	10	12.3	7.1	4.5
194	M	4.92	59	111.9	21.7	9	7.9	81	87	7.2	8	5.3	4.1	1.4	3	7.2	4.9
195	M	4.75	57	119.9	28.8	8.3	7.5	88	96	5.7	6	4.8	3.9	4.8	6	9.4	6.2
196	M	4.75	57	106	16.6	7.8	8.2	93	88	6.3	7	5.9	5.3	11.6	12.8	7.3	4.8
197	M	4.67	56	113.1	22.6	7.6	8.5	99	106	7.7	8.5	5.5	4.8	17	19	5.2	3.5
198	M	4.67	56	109.5	18.05	9.1	8.4	75	82	4.7	5.5	6.4	5.3	12	12.4	8.7	6.5
199	M	4.67	56	116.8	21.9	8.2	7.3	99	95	7.7	8	6.1	5.2	5.3	7	7.4	4.6
200	M	4.5	54	111.4	22	8	7.4	61	69	5.3	6	5.8	4.9	6.1	8	9.1	5.2
201	F	5.5	66	113.9	25.4	8	7.3	87	96	5	4.2	5.8	4.5	14.8	16.5	6.2	4.3
202	F	5.42	65	114.2	19.45	7.3	7.8	88	96	3.3	4	5.6	4.3	7	8	7.3	4.5
203	F	5.42	65	114	21.6	8.4	7.7	90	86	1.9	2.5	6	6.3	13.5	15	7.6	8.9
204	F	5.33	64	108.4	22.3	8.6	8	62	70	4.4	5	6.8	5.5	13.4	13.7	2.9	4.1
205	F	5.25	63	113.1	19.25	8.6	7.8	90	97	4	3.5	5.6	4.5	12	13	5.9	3.3
206	F	5.17	62	109	18.45	7.6	8	88	97	3.3	4	5.8	4.2	12.8	15.8	6.4	3.4
207	F	4.92	59	109.7	17.1	8.3	7.7	66	73	2.1	3	7.9	6.5	10.5	11	7.3	4.1
208	F	4.67	56	101.7	16.35	11	10.3	68	63	2.6	3	6.7	5.2	14.9	16.3	6.9	4
209	F	4.58	55	110.9	18.55	8.9	7.9	62	74	3.5	4	6.9	5.1	16.5	17.8	7.7	5.4
